# Supplementary material for: Six-Month Results on Treatment Adherence, Physical Activity, Spinal Appearance, Spinal Deformity, and Quality of Life in an Ongoing Randomised Trial on Conservative Treatment for Adolescent Idiopathic Scoliosis (CONTRAIS)
Source: J Clin Med. 2021 Oct 26;10(21):4967. doi: 10.3390/jcm10214967 (PMC8585057; doi:10.3390/jcm10214967)
Supplement: Supplementary file 1 [file jcm-10-04967-s001.zip]

Archive with 1 entries (1 files):
- jcm-1402765-supplementary.pdf
